# Supplementary material for: High‐throughput identification of RNA nuclear enrichment sequences
Source: EMBO J. 2018 Jan 15;37(6):e98452. doi: 10.15252/embj.201798452 (PMC5852646; doi:10.15252/embj.201798452)
Supplement: Supplementary file 4 — Table EV2 [file EMBJ-37-e98452-s004.xlsx]

## Sheet: Sheet1
Table EV 2: A table describing the 109 DRs discovered in this work.
chr	start	end	indexStart	indexEnd	length	stat	pval	qval
TUG1	3921	4641	3822	3894	73	19.7843	0.000137024	0.0327076
XIST	3851	4431	4527	4585	59	18.9323	0.000137024	0.0327076
BORG	1751	2481	432	505	74	18.0265	0.000191833	0.0327076
XLOC_005151	591	981	7015	7054	40	17.5624	0.000191833	0.0327076
NEAT1	1221	1561	2769	2803	35	16.3341	0.000301452	0.0350438
FIRRE(MM)	71	561	1054	1103	50	16.233	0.000328857	0.0350438
FIRRE(MM)	1551	2201	1202	1267	66	15.8255	0.000383667	0.0350438
MALAT1	5471	5951	2148	2196	49	15.4116	0.000411072	0.0350438
MALAT1	5971	6401	2198	2241	44	15.08	0.000493286	0.0373801
TUG1	2521	2931	3682	3723	42	14.6483	0.000602905	0.0411181
Anril	251	871	113	175	63	14.1839	0.000794738	0.0445686
XIST	18601	19141	6002	6056	55	13.834	0.000822143	0.0445686
XLOC_010017	81	311	8308	8331	24	13.7812	0.000849548	0.0445686
XIST	951	1191	4237	4261	25	13.636	0.000959167	0.0457906
MALAT1	4711	5121	2072	2113	42	13.5559	0.00106879	0.0457906
TUG1	3101	3501	3740	3780	41	13.4734	0.0011236	0.0457906
lincMKLN1_A1	1871	2341	9701	9748	48	13.463	0.001151	0.0457906
XIST	1601	1731	4302	4315	14	13.3074	0.00131543	0.0457906
XLOC_009702	21	361	8111	8145	35	13.1296	0.00134283	0.0457906
FIRRE(HG)	1661	2101	919	963	45	13.0949	0.00134283	0.0457906
XLOC_002746	1131	1661	6356	6409	54	13.0419	0.00142505	0.0459464
ANCR	571	851	58	87	30	12.9865	0.00150726	0.0459464
XLOC_012599	151	621	9217	9264	48	12.908	0.00161688	0.0459464
XIST	8631	8951	5005	5037	33	12.8459	0.00161688	0.0459464
XLOC_002746	1711	2031	6414	6446	33	12.5355	0.00189093	0.0515845
BORG	31	421	260	299	40	12.184	0.00232941	0.0560702
XIST	7201	7431	4862	4885	24	12.1584	0.00232941	0.0560702
XLOC_005151	41	161	6960	6972	13	12.1369	0.00235681	0.0560702
lincSFPQ	201	551	9830	9865	36	12.041	0.00243902	0.0560702
TUG1	6221	6561	4052	4086	35	11.9692	0.00254864	0.0560702
XIST	15631	16081	5705	5750	46	11.9607	0.00254864	0.0560702
XLOC_002746	2791	3091	6522	6552	31	11.7705	0.0028775	0.059717
XLOC_005151	1331	1691	7089	7125	37	11.683	0.00298712	0.059717
XLOC_003526	391	651	6611	6638	28	11.5728	0.00317895	0.059717
Anril	1261	1651	214	253	40	11.5245	0.00320636	0.059717
XLOC_004803	841	1121	6796	6824	29	11.4671	0.00334338	0.059717
XIST	16121	16501	5754	5792	39	11.4437	0.0034256	0.059717
XLOC_008174	1471	1671	7897	7917	21	11.4395	0.0034256	0.059717
MALAT1	7801	8231	2381	2424	44	11.3613	0.00356262	0.059717
ANCR	201	481	21	49	29	11.3491	0.00356262	0.059717
NEAT1	2371	2651	2884	2912	29	11.3423	0.00359002	0.059717
XLOC_008174	171	361	7767	7786	20	11.1986	0.00389148	0.0631902
XLOC_012599	1721	2011	9374	9403	30	11.0251	0.00422033	0.0658215
lincMKLN1_A1	2431	2871	9757	9801	45	11.0071	0.00424774	0.0658215
FIRRE(MM)	4501	4691	1497	1516	20	10.9657	0.00441217	0.0658215
FIRRE(HG)	21	351	755	788	34	10.9568	0.00443957	0.0658215
XIST	12761	13101	5418	5452	35	10.762	0.00501507	0.069527
XIST	6921	7171	4834	4859	26	10.6972	0.00509729	0.069527
XLOC_009233	231	591	8063	8099	37	10.6862	0.00509729	0.069527
MALAT1	6851	7241	2286	2325	40	10.6798	0.00509729	0.069527
XLOC_004803	1371	1651	6849	6877	29	10.3639	0.00600164	0.0792353
XLOC_009702	721	901	8181	8199	19	10.2681	0.00646753	0.0792353
XLOC_010017	331	571	8333	8357	25	10.2491	0.00646753	0.0792353
XIST	6051	6211	4747	4763	17	10.2314	0.00652233	0.0792353
XLOC_002746	2311	2631	6474	6506	33	10.1827	0.00660455	0.0792353
NEAT1	491	621	2696	2709	14	10.1525	0.00674157	0.0792353
MALAT1	7431	7581	2344	2359	16	10.0769	0.00701562	0.0792353
XLOC_008174	541	701	7804	7820	17	10.0153	0.00728967	0.0792353
XLOC_010017	1531	1781	8453	8478	26	9.98929	0.00742669	0.0792353
lincSFPQ	1841	2141	9994	10024	31	9.94239	0.00750891	0.0792353
XIST	2971	3171	4439	4459	21	9.87725	0.00775555	0.0792353
TUG1	1781	2101	3608	3640	33	9.86788	0.00778295	0.0792353
lincMKLN1_A1	891	1131	9603	9627	25	9.83188	0.00791998	0.0792353
NEAT1	331	451	2680	2692	13	9.81285	0.008057	0.0792353
BORG	1111	1431	368	400	33	9.78258	0.00819403	0.0792353
MALAT1	2521	2901	1853	1891	39	9.77752	0.00822143	0.0792353
TUG1	1361	1681	3566	3598	33	9.76717	0.00822143	0.0792353
XLOC_006922	1631	1841	7720	7741	22	9.76392	0.00822143	0.0792353
NR_024412	681	961	3090	3118	29	9.74949	0.00822143	0.0792353
XIST	381	621	4180	4204	25	9.74087	0.00824884	0.0792353
lincMKLN1_A1	71	361	9521	9550	30	9.7186	0.00824884	0.0792353
XLOC_006922	191	301	7576	7587	12	9.61564	0.00865991	0.0820286
GAS5	191	581	1555	1594	40	9.55646	0.00898876	0.083013
XLOC_005764	2481	2681	7510	7530	21	9.54121	0.00909838	0.083013
lincMKLN1_A1	1561	1851	9670	9699	30	9.50874	0.00926281	0.083013
XLOC_005151	1741	1931	7130	7149	20	9.49956	0.00931762	0.083013
NR_024412	1	321	3022	3054	33	9.48773	0.00937243	0.083013
lincSFPQ	1391	1531	9949	9963	15	9.40258	0.00992053	0.086741
TUG1	5531	5911	3983	4021	39	9.38832	0.010085	0.0870625
TUG1	2381	2491	3668	3679	12	9.33573	0.0103864	0.087451
XLOC_008174	2351	2661	7985	8016	32	9.33517	0.0103864	0.087451
Meg3	1091	1191	2582	2592	11	9.27852	0.0106331	0.0884359
Anril	81	231	96	111	16	9.22851	0.0109071	0.0896222
XLOC_008174	751	821	7825	7832	8	9.15984	0.0112634	0.0902278
NR_029435	2051	2331	3341	3369	29	9.13436	0.0113456	0.0902278
XIST	9151	9431	5057	5085	29	9.11719	0.0114826	0.0902278
XIST	9811	9921	5123	5134	12	9.1133	0.01151	0.0902278
MALAT1	3961	4401	1997	2041	45	9.07692	0.0117566	0.091114
NEAT1	2861	3121	2933	2959	27	9.04683	0.0119485	0.0913964
XLOC_011185	891	1091	8807	8827	21	9.02337	0.0121677	0.0913964
lincMKLN1_A1	521	651	9566	9579	14	9.02032	0.0121951	0.0913964
XIST	4491	4631	4591	4605	15	8.82692	0.0134009	0.0959551
XIST	16641	16871	5806	5829	24	8.81765	0.013538	0.0959551
lincMKLN1_A1	671	811	9581	9595	15	8.81763	0.013538	0.0959551
XLOC_010017	1111	1311	8411	8431	21	8.81563	0.0135654	0.0959551
XLOC_008174	441	521	7794	7802	9	8.80409	0.0135654	0.0959551
GAS5	21	171	1538	1553	16	8.78674	0.0136476	0.0959551
Meg3	1341	1471	2607	2620	14	8.74931	0.0138668	0.0960933
MALAT1	971	1171	1698	1718	21	8.73377	0.013949	0.0960933
XIST	15351	15591	5677	5701	25	8.68094	0.0142231	0.0965653
FIRRE(MM)	3011	3381	1348	1385	38	8.66596	0.0143327	0.0965653
MALAT1	7611	7751	2362	2376	15	8.64877	0.0144697	0.0965653
Meg3	731	871	2546	2560	15	8.62001	0.014689	0.0965653
NR_029435	601	841	3196	3220	25	8.57716	0.0150452	0.0965653
XLOC_002746	2101	2251	6453	6468	16	8.56585	0.0151274	0.0965653
NR_029435	111	241	3147	3160	14	8.53955	0.0152096	0.0965653
XLOC_010514	631	791	8585	8601	17	8.53279	0.0152096	0.0965653
XLOC_002408	631	951	6199	6231	33	8.518	0.0152919	0.0965653
XLOC_002746	521	791	6295	6322	28	8.47345	0.0156207	0.097737
